# Supplementary material for: Nine New Antibacterial Diterpenes and Steroids from the South China Sea Soft Coral Lobophytum catalai Tixier-Durivault
Source: Mar Drugs. 2024 Jan 20;22(1):50. doi: 10.3390/md22010050 (PMC10817416; doi:10.3390/md22010050)
Supplement: Supplementary file 1 [file marinedrugs-22-00050-s001.zip]

Archive with 1 entries (1 files):
- marinedrugs-2821795-supplementary.pdf
